# Supplementary material for: Evidence of cryptic lineages within a small South American crocodilian: the Schneider’s dwarf caiman Paleosuchus trigonatus (Alligatoridae: Caimaninae)
Source: PeerJ. 2019 Mar 22;7:e6580. doi: 10.7717/peerj.6580 (PMC6433001; doi:10.7717/peerj.6580)
Supplement: Table S1 [file peerj-07-6580-s001.odt]

Supplemental Table 1. Sampling localities and number of samples (N) of Paleosuchus trigonatus utilized in this study.

Locality
Coordinates
N
River drainage
1. Amajari
3°50' N 61°26' W
2
Upper Branco
2. Maracá Ecological Station  
3°21' N 61°26' W 
25
Upper Branco
3. Mucajaí
2°28' N 60°55' W 
2
Upper Branco
4. Cantá
2°27' N 60°45' W 
4
Upper Branco
5. Viruá National Park
1°29' N 60°58' W 
1
Middle Branco
6. Itã river
1°28' N 60°42' W 
1
Middle Branco
7. French Guiana
2°55' N 53°38' W 
6
Tampok
8. Calçoene
2°26' N 51°24' W 
1
Calçoene
9. Porto Grande
0°35'N 52°19' W 
3
Amapari
10. Jundiá village
0°5' S 60°41' W 
5
Lower Negro
11. Waimiri-Atroari Indigenous Land
0°48' S 60°32' W
6
Lower Negro
12. Canoas stream
1°49' S 60°11' W 
5
Lower Negro
13. Presidente Figueiredo
2°7' S 59°56' W 
2
Urubu
14. Balbina District
1°56' S 59°25' W
2
Uatuma
15. UFAM Experimental Farm
2°39' S 60°3' W 
2
Lower Negro
16. Manaus
3°6' S 59°57' W 
23
Lower Negro
17. Mãe Cué Community
1°27' S 56°44' W 
1
Trombetas
18. Vitória do Xingu
3°4' S 51°46' W
6
Xingu
19. Altamira
3°12' S 52°12' W 
15
Xingu
20. Iriri river
3°51' S 52°51' W
1
Xingu
21. São Pedro da Água Branca
5°6' S 48°20' W
1
Tocantins
22. Novo Progresso
7°3' S 55°27' W
1
Jamanxim
23. Cachoeira da Serra
8°36' S 55°1' W
1
Iriri
24. Campos Novos dos Parecis
12°47' S 57°42' W 
2
Juruena
25. São José do Rio Claro
13°31' S 56°37' W 
1
Juruena
26. Japurá river
1°50' S 69°2' W 
3
Japurá
27. Pacaya-Samiria National Reserve
5°13' S 74°34' W 
2
Ucayali
28. Pucallpa
8°23' S 74°32' W 
1
Ucayali
29. Puerto Maldonado
12°35' S 69°10' W
2
Tambopata
30. Beruri
4°17' S 61°40' W 
23
Lower Purus
31. Canutama
6°14' S 64°27' W 
1
Middle Purus
32. Manicoré
5°52' S 61°15' W 
3
Aripuanã
33. Aripuanã river
7°14' S 60°39' W 
8
Aripuanã
34. Humaitá
7°33' S 63°16' W 
10
Madeira
35. Porto Velho
8°48' S 63°57' W 
6
Madeira
36. Madeira between rapids
9°7' S 64°32' W
11
Madeira
37. Jaci-Paraná river
9°17' S 64°23' W 
24
Madeira
38. Fortaleza do Abunã
9°45' S 65°30' W 
9
Upper Madeira
39. Nova Mamoré
10°42' S 65°24' W 
4
Upper Madeira
40. Guajará-mirim
10°49' S 65°18' W 
2
Upper Madeira
41. São Miguel do Guaporé
11°43' S 62°48' W 
1
Upper Madeira
42. Cacoal
11°29' S 61°26' W 
1
Upper Madeira
Total

230
