# Supplementary material for: Evidence of cryptic lineages within a small South American crocodilian: the Schneider’s dwarf caiman Paleosuchus trigonatus (Alligatoridae: Caimaninae)
Source: PeerJ. 2019 Mar 22;7:e6580. doi: 10.7717/peerj.6580 (PMC6433001; doi:10.7717/peerj.6580)
Supplement: Table S2 [file peerj-07-6580-s002.odt]

Supplemental Table 2. Haplotypes (H), polymorphic sites, nucleotide position, and number of individuals per haplotype (N) sampled in this study. 

H
Nucleotide Position
N


1
1


1
1
2
2
2
2
3
3
3
3
3
4
4
4
4
5
5
5
5
5
6
6
6
6
6
6
7
7
7
7
7
7
8
8
8
8
8
8
8
9
9
9
9
9
9
9
0
0


1
1
3
3
3
3
4
6
8
2
3
3
4
9
9
1
5
6
7
8
4
6
7
9
1
2
2
2
7
1
1
4
4
6
7
1
2
6
6
7
9
0
2
3
6
7
8
9
0
0
3
4
6
7
9
0
0


3
6
0
3
4
5
0
0
1
9
0
4
3
4
7
5
7
7
2
4
4
5
1
8
0
0
3
9
4
6
9
0
1
9
7
7
6
3
8
6
3
5
2
8
4
7
2
7
1
6
7
8
9
0
9
8
9

H1
T
A
A
A
G
C
C
G
A
G
G
T
C
G
A
G
C
A
G
G
A
G
T
A
C
C
A
G
A
A
C
A
G
C
C
T
C
C
T
C
C
A
G
G
C
C
C
G
A
A
A
C
C
A
A
G
G
8
H2
.
.
.
.
.
.
.
.
.
.
.
.
.
.
.
.
.
.
.
.
.
.
.
.
.
.
.
.
.
.
.
.
.
.
.
.
.
T
.
.
.
.
.
.
.
.
.
.
.
.
.
.
.
.
.
.
.
1
H3
C
.
.
.
.
.
.
.
.
.
.
.
.
A
.
.
.
G
.
.
.
.
.
.
.
.
.
.
.
.
.
.
.
.
.
.
.
.
.
.
.
.
.
.
.
.
.
.
.
.
.
.
.
.
.
.
.
1
H4
C
.
.
.
.
.
.
.
.
.
.
.
.
.
.
.
.
.
.
.
.
.
.
.
T
.
.
.
.
.
.
.
.
.
.
.
.
.
C
.
.
.
.
.
.
.
.
.
.
.
.
.
.
.
G
.
.
32
H5
C
.
.
.
.
.
.
.
.
.
.
.
.
.
.
.
.
.
.
.
.
.
.
C
T
.
.
.
.
.
.
.
.
.
.
.
.
.
C
.
.
.
.
.
.
.
.
.
.
.
.
.
.
.
G
.
.
1
H6
C
.
.
.
.
.
.
.
.
.
.
.
.
.
.
.
.
.
.
.
.
.
.
.
T
.
.
.
.
.
.
T
C
.
.
.
.
.
C
.
.
.
.
.
.
.
.
.
.
.
.
.
.
.
G
.
.
1
H7
C
.
T
G
.
T
.
A
G
A
A
A
A
A
.
A
.
.
A
.
C
.
C
.
.
.
G
A
G
G
T
.
.
.
.
C
.
.
C
T
T
G
A
.
T
T
.
A
.
G
.
.
.
G
.
A
A
41
H8
C
.
.
G
.
T
.
A
G
A
A
A
A
A
.
A
.
.
A
.
C
.
C
.
.
.
G
A
G
G
T
.
.
.
.
C
.
.
C
T
T
G
A
.
.
T
.
A
.
G
G
.
.
G
G
A
A
68
H9
C
.
.
G
.
T
.
A
G
A
A
A
A
A
.
A
.
.
A
.
C
.
C
.
.
.
G
A
G
G
T
.
.
.
.
C
.
.
C
T
T
G
A
.
.
.
.
A
.
G
G
.
.
G
G
A
A
2
H10
C
.
.
.
.
T
.
A
G
A
A
A
A
A
.
A
.
.
A
.
C
.
C
.
.
.
G
A
G
G
T
.
.
.
.
C
.
.
C
T
T
G
A
.
.
T
.
A
.
G
G
.
.
G
G
A
A
7
H11
C
.
.
G
.
T
.
A
G
A
A
A
A
A
.
.
.
.
A
.
C
.
C
.
.
.
G
A
G
G
T
.
.
.
.
C
.
.
C
T
T
G
A
.
.
T
.
A
.
G
G
.
.
G
G
A
A
2
H12
C
.
.
G
.
T
.
A
G
A
A
A
A
A
.
A
T
.
A
.
C
.
C
.
.
.
G
A
G
G
T
.
.
.
.
C
.
.
C
T
T
G
A
.
.
T
.
A
.
G
G
.
.
G
G
A
A
1
H13
C
.
G
G
.
T
.
A
G
A
A
A
A
A
.
A
.
.
A
.
C
.
C
.
.
.
G
A
G
G
T
.
.
.
.
C
.
.
C
T
T
G
A
.
T
T
.
A
.
G
.
T
.
G
.
A
A
1
H14
C
.
T
G
.
T
.
A
G
A
A
A
A
A
.
A
.
.
A
.
C
.
C
.
.
.
G
A
G
G
T
.
.
.
.
C
.
.
C
T
T
G
A
.
T
T
.
A
G
G
.
.
.
G
.
A
A
1
H15
C
.
G
G
.
T
.
A
G
A
A
A
A
A
G
A
.
.
A
.
C
.
C
.
.
.
G
A
G
G
T
.
.
.
.
C
.
.
C
T
T
G
A
.
T
T
.
A
.
G
.
.
.
G
.
A
A
7
H16
C
.
G
G
.
T
.
A
G
A
A
A
A
A
.
A
.
.
A
.
C
.
C
.
.
.
G
A
G
G
T
.
.
.
.
C
.
.
C
T
T
G
A
.
T
T
.
A
.
G
.
.
.
G
.
A
A
3
H17
C
.
G
G
.
T
T
A
G
A
A
A
A
A
.
A
.
.
A
.
C
.
C
.
.
.
G
A
G
G
T
.
.
.
.
C
.
.
C
T
T
G
A
.
T
T
.
A
.
G
.
.
.
G
.
A
A
9
H18
C
.
.
G
.
T
.
A
G
A
A
A
A
A
.
A
.
.
A
.
C
A
C
.
.
.
G
A
G
G
T
.
.
.
.
C
.
.
C
T
T
G
A
.
.
T
.
A
.
G
G
.
T
G
G
A
A
1
H19
C
.
.
G
.
T
.
A
G
A
A
A
A
A
.
A
.
.
A
.
C
A
C
.
.
.
G
A
G
G
T
.
.
.
.
C
.
.
C
T
T
G
A
.
.
T
.
A
.
G
G
.
.
G
G
A
A
1
H20
C
G
.
G
.
T
.
A
G
A
A
A
A
A
.
A
.
.
A
.
C
.
C
.
.
.
G
A
G
G
T
.
.
.
.
C
.
.
C
T
T
G
A
.
.
T
T
A
.
G
G
.
.
G
G
A
A
1
H21
C
.
.
G
.
T
.
A
G
A
A
A
A
A
.
A
.
.
A
.
C
.
C
.
.
.
G
A
G
G
T
.
.
.
.
C
.
.
C
T
T
G
A
.
.
T
T
A
.
G
G
.
.
G
G
A
A
3
H22
C
.
T
G
.
T
.
A
G
A
A
A
A
A
.
A
.
.
A
.
C
.
C
.
.
.
G
A
G
G
T
.
.
.
.
C
.
.
C
T
T
G
A
.
T
T
.
A
.
G
.
.
.
.
.
A
A
1
H23
C
.
T
G
A
T
.
A
G
A
A
A
A
A
.
A
.
.
A
.
C
.
C
.
.
.
G
A
G
G
T
.
.
.
.
C
.
.
C
T
T
G
A
.
T
T
.
A
.
G
.
.
.
G
.
A
A
11
H24
C
.
.
G
.
T
.
A
G
A
A
A
A
A
.
A
.
.
A
.
C
.
C
.
.
.
G
A
G
G
T
.
.
.
T
C
.
.
C
T
T
G
A
.
.
T
.
A
.
G
G
.
.
G
G
A
A
5
H25
C
.
T
G
.
T
.
A
G
A
A
A
A
A
.
.
.
.
A
.
C
.
C
.
.
.
G
A
G
G
T
.
.
.
.
C
.
.
C
T
T
G
A
.
T
T
.
A
.
G
.
.
.
G
.
A
A
2
H26
C
.
T
G
.
T
.
A
G
A
A
A
A
A
.
A
.
.
A
.
C
.
C
.
.
.
G
A
G
G
T
.
.
.
.
C
.
.
C
T
T
G
A
A
T
T
.
A
.
G
.
.
.
.
.
A
A
3
H27
C
.
T
G
.
T
.
A
G
A
A
A
A
A
.
A
.
.
A
.
C
.
C
.
.
.
G
A
G
G
T
.
.
.
.
C
.
.
C
T
T
G
A
A
T
T
.
A
.
G
.
.
.
G
.
A
A
1
H28
C
.
.
G
.
T
.
A
G
A
A
A
A
A
.
A
.
.
A
.
C
.
C
.
.
.
G
A
G
G
T
.
.
.
.
C
.
.
C
T
T
G
A
.
.
T
.
A
.
G
G
.
.
.
G
A
A
1
H29
C
.
.
G
.
T
.
A
G
A
A
A
A
A
.
A
.
.
A
.
C
.
C
.
.
T
G
A
G
G
T
.
.
.
.
C
T
.
C
T
T
G
A
.
T
T
.
A
.
G
.
.
.
G
.
A
A
3
H30
C
.
T
G
A
T
T
A
G
A
A
A
A
A
.
A
.
.
A
.
C
.
C
.
.
.
G
A
G
G
T
.
.
.
.
C
.
.
C
T
T
G
A
.
T
T
.
A
.
G
.
.
.
G
.
A
A
1
H31
C
.
G
G
.
T
.
A
G
A
A
A
A
A
.
A
.
.
A
.
C
.
C
.
.
.
G
A
G
G
T
.
.
.
.
C
.
.
C
T
T
G
A
.
T
T
.
A
.
G
G
.
.
G
.
A
A
1
H32
C
.
T
G
.
T
.
A
G
A
A
A
A
A
.
A
.
.
A
.
C
.
C
.
.
.
G
A
G
G
T
.
.
.
.
C
.
.
C
T
T
G
A
.
T
T
.
A
.
G
.
.
.
G
G
A
A
1
H33
C
.
G
G
.
T
.
A
G
A
A
A
A
A
.
A
.
.
A
A
C
.
C
.
.
.
G
A
G
G
T
.
.
.
.
C
.
.
C
T
T
G
A
.
T
T
.
A
.
G
.
.
.
G
.
A
A
1
H34
.
.
.
G
.
T
.
A
G
A
A
A
A
A
.
A
.
.
A
.
C
.
C
.
.
.
G
A
G
G
T
.
.
.
.
C
.
.
C
T
T
G
A
.
.
T
.
A
.
G
G
.
.
G
G
A
A
1
H35
.
G
.
G
.
T
.
A
G
A
A
A
A
A
.
A
.
.
A
.
C
.
C
.
.
.
G
A
G
G
T
.
.
T
.
C
.
.
C
T
T
G
A
.
.
T
.
A
.
G
G
.
.
G
G
A
A
5
H36
.
G
.
G
.
T
.
A
G
A
A
A
A
A
.
A
.
.
A
.
C
.
C
.
.
.
G
A
G
G
T
.
.
.
.
C
.
.
C
T
T
G
A
.
.
T
.
A
.
G
G
.
.
G
G
A
A
1
